# Supplementary material for: Synthesis of Ferulenol by Engineered Escherichia coli: Structural Elucidation by Using the In Silico Tools
Source: Molecules. 2021 Oct 16;26(20):6264. doi: 10.3390/molecules26206264 (PMC8537342; doi:10.3390/molecules26206264)
Supplement: Supplementary file 1 [file molecules-26-06264-s001.zip]

Archive with 1 entries (1 files):
- molecules-1315641-supplementary.pdf
